# Supplementary material for: Influence of 2-Nitroimidazoles in the Response of FaDu Cells to Ionizing Radiation and Hypoxia/Reoxygenation Stress
Source: Antioxidants (Basel). 2023 Feb 6;12(2):389. doi: 10.3390/antiox12020389 (PMC9951954; doi:10.3390/antiox12020389)
Supplement: Supplementary file 1 [file antioxidants-12-00389-s001.zip]

Archive with 1 entries (1 files):
- antioxidants-2159311-supplementary.pdf
